# Supplementary material for: Spatiotemporal Mapping of Online Interest in Cannabis and Popular Psychedelics before and during the COVID-19 Pandemic in Poland
Source: Int J Environ Res Public Health. 2022 May 29;19(11):6619. doi: 10.3390/ijerph19116619 (PMC9180639; doi:10.3390/ijerph19116619)
Supplement: Supplementary file 1 [file ijerph-19-06619-s001.zip]

Archive with 1 entries (1 files):
- ijerph-1705025-supplementary.pdf
